# Supplementary material for: Gecko Adhesion on Wet and Dry Patterned Substrates
Source: PLoS One. 2015 Dec 22;10(12):e0145756. doi: 10.1371/journal.pone.0145756 (PMC4687937; doi:10.1371/journal.pone.0145756)
Supplement: S1 File — (XLSX) [file pone.0145756.s001.xlsx]

## Sheet: Sheet1
Log ID	Gecko ID	Surface	Treatment	Air Temp (°C)	%RH	Water Temp (°C)	Max Force (N)	Weight (g)
45	T12	Perpendicular	Air	24	32		2.16	108.6
43	T13	Perpendicular	Air	25	32		1.28	84.3
46	T14	Perpendicular	Air	23	32		1.55	92.2
75	T18	Perpendicular	Air	25	36		3.38	160.6
56	T2	Perpendicular	Air	23	47		1	86.5
44	T21	Perpendicular	Air	24	32		0.9	67
47	T9	Perpendicular	Air	22	32		1.27	95.1
78	T12	Perpendicular	H2O	25	33	19.9	1.81	111.7
65	T13	Perpendicular	H2O	24	32	20	2.44	83
66	T14	Perpendicular	H2O	23	32	20.1	1.19	90.7
68	T18	Perpendicular	H2O	23	32	20.1	5.51	159.5
63	T2	Perpendicular	H2O	24	33	20	2.35	86.8
81	T21	Perpendicular	H2O	24	32	20.1	2.97	66.2
82	T9	Perpendicular	H2O	24	32	20.1	2.49	93.2
139	T12	Parallel	Air	22	33		1.17	111.1
121	T13	Parallel	Air	25	40		0.92	80.5
117	T14	Parallel	Air	23	48		1.18	91.6
116	T18	Parallel	Air	23	45		3.7	161.6
124	T2	Parallel	Air	25	36		1.21	88.5
134	T21	Parallel	Air	23	35		0.79	63
151	T9	Parallel	Air	23	44		1.01	91.1
160	T12	Parallel	H2O	22	37	21.9	1.41	112.1
161	T13	Parallel	H2O	22	37	21.9	1.43	80
209	T14	Parallel	H2O	22	33	21.9	1.41	94.1
207	T18	Parallel	H2O	23	32	21.9	2.69	161.6
211	T2	Parallel	H2O	22	33	21.9	2.11	89.1
159	T21	Parallel	H2O	22	37	21.9	0.92	62.4
205	T9	Parallel	H2O	23	32	21.9	1.39	93.1
104	T12	Smooth	Air	25	31		2.61	111.6
97	T13	Smooth	Air	23	32		1.32	82.6
103	T14	Smooth	Air	25	32		2.36	93.9
92	T18	Smooth	Air	23	32		5.31	159.6
99	T2	Smooth	Air	23	32		2.08	86.1
95	T21	Smooth	Air	22	32		1.94	63.7
100	T9	Smooth	Air	24	32		1.31	89.3
144	T12	Smooth	H2O	25	36	23	8.59	111.1
148	T13	Smooth	H2O	24	32	22.9	9.22	82
132	T14	Smooth	H2O	23	32	22.2	10.73	91.6
111	T18	Smooth	H2O	23	31	22.1	12.97	159.6
110	T2	Smooth	H2O	23	31	22.1	12.04	86.1
147	T21	Smooth	H2O	25	33	22.9	4.12	63
146	T9	Smooth	H2O	25	34	22.9	8.5	91.1
